# Supplementary material for: Comparing walking with knee-ankle-foot orthoses and a knee-powered exoskeleton after spinal cord injury: a randomized, crossover clinical trial
Source: Sci Rep. 2022 Nov 9;12:19150. doi: 10.1038/s41598-022-23556-4 (PMC9646697; doi:10.1038/s41598-022-23556-4)
Supplement: Supplementary file 2 — Supplementary Information 2. [file 41598_2022_23556_MOESM2_ESM.xlsx]

## Sheet: READ ME
	Supplementary Table 3. The table from Results tab contains all the results presented in the journal paper.
		Bold text indicates statistical significance (p<0.05)
		(W) and (T) indicates that the statistical analysis was done with the Wilcoxon signed-rank test or the paired 2-tailed t-test, respectively
		Estimate of the location parameter refers to either (1) the pseudomedian of the difference between groups (KAFO - ABLE) when the data is not normally distributed or (2) the mean difference between groups (KAFO - ABLE) when the data is normally distributed

## Sheet: Results
Metric	10MWT						TUG						6MWT						Questionnaires						Correlations with Level of Injury (LOI)
	KAFO	ABLE	p value	Effect size	Estimate of the location parameter (95% CIs)	Mean difference in %	KAFO	ABLE	p value	Effect size	Estimate of the location parameter (95% CIs)	Mean difference in %	KAFO	ABLE	p value	Effect size (95% CIs)	Estimate of the location parameter (95% CIs)	Mean difference in %	KAFO	ABLE	p value	Effect size	Estimate of the location parameter (95% CIs)	Mean difference in %	KAFO (95% CIs)	p value	ABLE (95% CIs)	p value
Distance (m)													46.3 ± 30.78	47.13 ± 29.94	0.910 (W)	0 (0, 0.84)	-1.54 (-16.00, 11.00)	1.8
Time (s)							101.2 ± 71.82	102.7 ± 52.68	0.359 (W)	0.306 (0.02, 0.89)	-9.25 (-69.00, 85.75)	1.5
Gait speed (m/s)	0.17 ± 0.11	0.17 ± 0.10	0.492 (W)	0.242 (0.02, 0.89)	0.02 (-0.07, 0.06)	1.9
Correlation Level Of Injury - Distance 6MWT (Spearman coefficient and [95% CIs])																									0.85 (0.46, 0.96)	0.002	0.57 (-10, 0.88)	0.087
Correlation Level Of Injury - Time TUG (Spearman correlation coefficient)																									-0.89 (-0.97, -0.59)	< 0.001	-0.56 (-0.87, 0.11)	0.095
Correlation Level Of Injury - Gait speed 10MWT (Spearman correlation coefficient)																									0.90 (0.63, 0.98)	< 0.001	0.14 (-0.54, 0.71)	0.696
Step length (% body height)													18.60 ± 6.31	23.43 ± 4.10	0.037 (W)	0.661 (0.21, 0.89)	-4.22 (-9.88, -0.13)	26.0
First double support (%)													28.96 ± 6.88	26.40 ± 5.89	0.275 (W)	0.371 (0.02, 0.89)	2.65 (-2.91, 7.81)	-8.8
Right single stance (%)													21.20 ± 5.20	23.50 ± 6.02	0.232 (W)	0.403 (0.02, 0.89)	-2.35 (-6.23, 1.84)	10.8
Second double support (%)													28.92 ± 5.54	27.3 ± 7.52	0.492 (W)	0.242 (0.02, 0.76)	1.35 (-3.68, 7.05)	-5.4
Right swing (%)													20.93 ± 6.00	22.75 ± 7.07	0.625 (W)	0.177 (0.02, 0.73)	-1.44 (-7.21, 3.25)	8.71
Cadence (steps/min)	28.91 ± 13.51	26.62 ± 14.28	0.695 (W)	0.145 (0.02, 0.7)	1.83 (-9.01, 12.99)	-7.9
Circumduction (m)													0.18 ± 0.06	0.11 ± 0.03	0.014 (W)	0.758 (0.31, 0.89)	0.07 (0.01, 0.11)	-38.0
Distance PCOM-Foot at TO (m)													0.16 ± 0.04	0.12 ± 0.03	0.006 (W)	0.822 (0.57, 0.89)	0.04 (0.01, 0.08)	-29.3
Mediolateral distance PCOM-Foot at TO (m)													0.11 ± 0.05	0.06 ± 0.04	0.010 (W)	0.790 (0.5, 0.89)	0.06 (0.02, 0.08)	-48.9
Anteroposterior distance PCOM-Foot at TO (m)													0.05 ± 0.07	0.03 ± 0.06	0.322 (W)	0.338 (0.02, 0.86)	0.02 (-0.02, 0.07)	-40.2
Circuity index													1.84 ± 0.90	1.33 ± 0.27	0.049 (W)	0.629 (0.15, 0.86)	0.22 (0.01, 1.18)	-28.1
Knee angle ROM (degrees)													8.13 ± 3.16	50.25 ± 5.81	0.002 (W)	0.886 (0.89, 0.9)	-41.21 (-46.44, 38.06)	517.9
Thigh absolute angle ROM in sagittal plane (degrees)													35.54 ± 10.08	53.77 ± 5.64	0.004 (W)	0.854 (0.7, 0.89)	-17.92 (-27.78, -8.22)	51.3
Metabolic cost of Transport (ml/kg/m)													1.90 ± 1.43	1.61 ± 0.78	0.528	0.219 (-0.49, 0.93)	0.29 (-0.70, 1.28)	-15.1
%VO2peak													67.39 ± 12.12	65.98 ± 8.34	1 (W)	0.016 (0.02, 0.7)	0.02 (-4.28, 8.33)	-2.1
VO2avg (ml/kg/min)													13.79 ± 1.68	13.62 ± 1.96	0.766 (T)	0.083 (-0.49, 0.65)	0.17 (-1.07, 1.40)	-1.2
Δ VO2 (ml/kg/min)													10.44 ± 1.47	10.22 ± 1.75	0.669 (T)	0.117 (-0.44, 0.67)	0.21 (-0.86, 1.27)	-2.0
METsci													5.11 ± 0.62	5.04 ± 0.73	0.766 (T)	0.083 (-0.49, 0.65)	0.06 (-0.40, 0.52)	-1.3
Level of Assistance	1 ± 0.82	1.60 ± 1.07	0.095 (W)	-	-1.5 (-, -)	60.0	1 ± 0.82	1.55 ± 0.97	0.098 (W)	-	-1.32 (-, -)	55.0	1 ± 0.82	1.60 ± 0.97	0.081 (T)	-0.61 (-1.32, 0.10)	-0.6 (-1.29, 0.09)	60.0
PIADS (total score)																			27.2 ± 26.98	26.50 ± 23.94	0.683 (W)	0.479 (0.03, 0.92)	1.00 (-7.50, 8.50)	-2.6
PIADS (competence)																			1.06 ± 0.97	1.03 ± 0.92	0.837 (T)	0.032 (-0.29, 0.35)	0.03 (-0.32, 0.39)	-3.1
PIADS (adaptability)																			1.23 ± 1.43	1.33 ± 1.23	0.382 (T)	-0.056 (-0.18, 0.07)	-0.10 (-0.35, 0.14)	8.1
PIADS (self-esteem)																			0.89 ± 0.95	0.78 ± 0.82	0.573 (T)	0.114 (-0.30, 0.52)	0.11 (-0.32, 0.55)	-12.7
QUEST (dimensions)																			3.60 ± 0.70	4.30 ± 0.95	0.097 (W)	0.528 (0.07, 0.89)	-1.00 (-, -)	19.4
QUEST (weight)																			3.50 ± 1.08	4.20 ± 1.23	0.250 (W)	0.411 (0.03, 0.88)	-1.00 (-2.5, 0.50)	20.0
QUEST (adjustments)																			2.90 ± 1.10	3.70 ± 1.25	0.066 (W)	0.616 (0.14, 0.89)	-1.00 (-2.00, -0.00)	27.6
QUEST (safety)																			2.80 ± 1.03	4.20 ± 1.03	0.021 (W)	0.807 (0.63, 0.9)	-2.00 (-3.00, -1.00)	50.0
QUEST (durability)																			4.00 ± 0.82	4.10 ± 0.99	0.811 (T)	-0.100 (-0.96, 0.76)	-0.10 (-1.02, 0.82)	2.5
QUEST (Simplicity of use)																			3.30 ± 1.25	3.90 ± 1.37	0.217 (T)	-0.417 (-1.11, 0.27)	-0.60 (-1.62, 0.42)	18.2
QUEST (comfort)																			2.90 ± 1.10	3.90 ± 1.20	0.159 (W)	0.479 (0.05, 0.92)	-1.00 (-2.50, 0.50)	34.5
QUEST (effectiveness)																			3.80 ± 1.03	3.70 ± 1.42	0.879 (T)	0.074 (-0.92, 1.07)	0.10 (-1.35, 1.55)	-2.63
